# Supplementary material for: Dynamic Changes in Hindlimb Motor Cortex Neurons during Simulated Weightlessness Revealed by Miniature 2-Photon Microscopy
Source: Research (Wash D C). 2025 Sep 19;8:0877. doi: 10.34133/research.0877 (PMC12446757; doi:10.34133/research.0877)
Supplement: Supplementary 1 — Figs. S1 to S3 Movies S1 to S3 [file research.0877.f1.zip]

Archive with 4 entries (4 files):
- Movie S1.mp4
- Movie S2.mp4
- Movie S3.mp4
- SUPPLEMENTARY MATERIALS.docx
